# Supplementary material for: Longitudinal Associations between Intake of Fruit and Vegetables and Height Attainment from Preschool to School Entry
Source: Int J Environ Res Public Health. 2021 Jun 5;18(11):6106. doi: 10.3390/ijerph18116106 (PMC8201233; doi:10.3390/ijerph18116106)
Supplement: Supplementary file 1 [file ijerph-18-06106-s001.zip]

Archive with 1 entries (1 files):
- ijerph-1159368-supplementary.pdf
